# Supplementary material for: Trap Array Configuration Influences Estimates and Precision of Black Bear Density and Abundance
Source: PLoS One. 2014 Oct 28;9(10):e111257. doi: 10.1371/journal.pone.0111257 (PMC4211732; doi:10.1371/journal.pone.0111257)
Supplement: Dataset S1 — Microsatellite genotypes of individual bears sampled at hair snares. (XLSX) [file pone.0111257.s001.xlsx]

## Sheet: Genotypes
GENOTYPE ID	G10L	G10P	G1D	G10C	G10M	G1A	G10B	P2H03	G10J	G10U	MU10	G10O	MU59	MU05	MU23
MO1001 ,	125139	168170	124130	111115	197199	113119	157161	126182	104104	176178	000000	183201	236238	000000	168182
MO1002 ,	123125	168170	122124	113115	199201	113121	157163	126182	104104	174178	115121	183187	230238	135151	168178
MO1005 ,	123141	164164	122122	113117	197201	117119	157157	126198	084088	176176	105109	191203	230236	141141	166168
MO1007 ,	123125	168170	122124	111113	199201	119121	157161	126202	104106	176176	109121	183201	236238	135147	168188
MO1008 ,	123123	164168	124128	113113	199201	121121	161163	126126	088104	172176	109109	183187	230238	151151	178188
MO1010 ,	123123	164168	128136	113113	199201	119121	161163	126202	104106	174174	109115	187191	230238	147151	166188
MO1011 ,	123125	168170	124130	111113	199199	113121	157161	126182	104106	174176	121121	183183	236236	135147	182188
MO1014 ,	123127	164170	126126	111111	191197	121121	157157	126126	088088	172176	000000	183189	226238	137141	168168
MO1016 ,	123125	170170	124130	111113	199201	113121	157163	126126	104106	172176	109113	183187	230238	135135	178182
MO1101 ,	123125	164170	136136	111113	199201	119121	157163	126126	088106	174176	000000	187191	230232	000000	166168
MO1104 ,	127149	164170	128128	105111	197197	117119	161163	126126	086088	174176	109117	187189	228238	137147	182184
MO1105 ,	125141	166172	128136	105111	197199	115115	157163	126202	104104	176176	115121	187191	230238	137137	166168
MO1110 ,	123125	168170	128136	111113	199201	115121	157163	126202	104106	172174	101115	191191	230238	137151	166174
MO1112 ,	123127	168168	128128	113115	193201	119121	157159	182202	084106	174176	109115	187191	230238	135141	168178
MO1114 ,	123127	164178	130136	111113	193201	119121	157159	182202	084098	172176	113113	191195	230238	135135	168178
MO1115 ,	123127	168178	128130	111115	193199	119119	159165	182182	084098	174176	113115	187195	230236	135141	168182
MO1116 ,	123127	168170	128136	111111	199201	115119	157159	126182	098104	172176	000000	187195	230230	137141	168188
MO1119 ,	123125	164164	136136	111113	199199	119119	157163	126126	104104	174174	000000	187191	230238	000000	166166
MO1122 ,	123139	168168	124128	111113	197199	119121	157163	126182	104104	176178	109113	187201	236238	137151	168178
MO1124 ,	127127	164170	124126	113115	199203	115121	157157	126194	088090	174176	101113	201201	222234	137137	182182
MO120042 ,	123139	168170	124136	111113	199201	119121	157161	126202	104106	176178	113115	183187	236236	135135	178182
MO120056 ,	000000	170170	124136	111113	197201	119121	157161	126126	104106	000000	113115	183187	000000	135135	178182
MO1202 ,	125139	168170	124124	111115	197201	113113	157161	126182	000000	174176	000000	183183	236238	135151	168178
MO1203 ,	123123	168170	124128	113113	199201	119121	163163	126202	088104	172174	109115	187191	230238	151151	186188
MO1204 ,	123123	168170	124136	113113	199201	109121	157161	126202	088106	172176	000000	183187	230238	151151	178188
MO1208 ,	123139	170170	130136	111113	199201	119121	157161	126182	104106	172176	113115	183201	230238	137147	168188
MO1209 ,	127143	170174	124126	111115	197197	117119	163165	178194	088098	172176	101109	191191	228238	137141	168178
MO1210 ,	125141	164170	122124	105111	203203	115121	157157	194198	088104	172176	101111	191201	228236	133133	168168
MO121058 ,	123123	170170	122124	113113	199201	119121	157163	126126	088106	172174	109109	187187	230238	135151	178178
MO1211 ,	123125	168168	124124	113115	197201	119121	157161	126202	104106	176178	109113	187201	238238	135151	178182
MO121124 ,	123127	164168	126128	113113	199201	115121	157157	126194	090106	174176	101109	187201	222238	137151	178182
MO121174 ,	123123	170170	124124	113113	199201	119121	157163	126126	104106	174174	109115	187187	230238	151151	178178
MO121194 ,	125125	168170	124124	113115	199201	000000	157163	000000	000000	000000	000000	189191	230236	000000	000000
MO1212 ,	123139	168170	124124	111113	197201	109119	157161	126126	104106	172178	109113	183187	230236	137151	182188
MO121200 ,	000000	000000	124130	111113	197201	113115	157161	126182	000000	000000	000000	183183	230236	135151	168168
MO121205 ,	123139	168170	122124	111113	000000	113121	161161	126182	104104	176178	113121	183201	236236	135147	166188
MO121206 ,	125125	168168	124130	111115	197199	117119	157161	126202	104104	176176	109121	183201	236238	135137	168168
MO121208 ,	123125	168168	124130	111115	197199	117119	157161	126202	104104	000000	109121	183201	232236	135137	168168
MO121231 ,	000000	164168	124124	111113	197199	119121	157161	126182	088104	176178	109113	183187	236238	137151	000000
MO121282 ,	123125	170170	124130	113115	197201	119121	157163	126126	104106	174178	115121	183187	230238	135151	178182
MO121287 ,	125139	000000	124124	111115	197201	113113	157161	000000	084104	174176	000000	000000	230236	000000	170178
MO121292 ,	125125	170170	124130	113115	197201	119121	157163	126126	000000	000000	000000	183187	000000	135151	178178
MO1213 ,	123139	168170	124136	113115	197201	119121	157161	126126	104106	172178	115121	187201	230236	135135	178182
MO121305 ,	125125	168170	124124	111113	199201	113121	157157	126126	000000	174176	000000	187187	236238	135137	178178
MO121343 ,	123125	168170	124124	111113	199201	113121	157157	126126	104106	174176	109121	187201	238238	135137	178182
MO121355 ,	123123	168170	124128	113113	199201	119121	157161	126126	104106	174174	107109	187187	238238	149151	178188
MO121360 ,	123129	164168	124128	111113	199201	119121	161163	126126	088104	172176	109109	183187	230238	149151	178188
MO121362 ,	123139	164168	124124	111113	197199	119121	157161	126182	088104	176178	109113	183201	236238	137151	168178
MO121365 ,	000000	000000	124124	111113	197199	119121	161161	126182	088104	000000	000000	183187	000000	135149	178178
MO121379 ,	123125	170170	124130	111113	199201	113121	157163	126126	104106	000000	109113	187189	230238	135151	000000
MO121395 ,	123123	164168	124128	111113	199201	119121	161163	126126	088104	172176	109115	183187	230238	149151	178188
MO121404 ,	123139	168170	124130	111113	197201	109119	157161	126182	104106	172176	109113	183187	230236	137149	182188
MO121406 ,	123125	000000	124130	111113	199201	113121	157163	126186	104106	172176	000000	000000	000000	135135	000000
MO121437 ,	123123	170170	124124	113113	199201	000000	157157	126126	104106	170174	000000	000000	230238	149149	178184
MO121449 ,	125125	168168	124130	111115	197199	119119	157161	126202	084104	174176	109121	183201	236238	135137	168168
MO121454 ,	123139	168170	124124	111113	197199	113121	161161	126182	104104	176178	113121	183201	236236	135147	168188
MO121467 ,	125127	170170	124126	000000	199199	113121	157161	126194	088104	174176	113121	183201	222236	137147	182182
MO1215 ,	125141	166170	130136	113113	199203	117119	157163	126214	098104	172172	111115	183189	228234	137137	166174
MO121517 ,	000000	168170	124130	111113	197201	113119	157161	126126	104106	172178	109113	183187	230236	135151	178182
MO121554 ,	123139	000000	124136	113113	199201	109121	157161	126126	088106	000000	109109	183187	230238	000000	000000
MO121590 ,	123139	170170	124130	111113	199201	119121	157163	182202	104106	172176	113115	187201	236238	135147	178182
MO121594 ,	123123	170170	124136	000000	199201	119121	157163	126202	106106	172176	109115	183187	230236	135147	178188
MO121677 ,	123123	170170	124124	113113	000000	000000	157163	126126	000000	000000	000000	187187	230232	135151	178178
MO123303 ,	123123	168170	122130	111113	199203	117119	163165	126214	088106	176180	101109	183191	236236	137137	168178
MO123339 ,	123139	000000	124128	111113	197199	000000	157163	126126	000000	000000	000000	187187	000000	137151	000000
MO123380 ,	123123	168170	122130	111113	199203	000000	163165	126214	088106	170176	000000	183191	228236	137137	168178
MO123396 ,	123125	168168	128128	000000	199199	119121	161161	202202	104106	174174	115115	187191	230230	137147	168188
MO123409 ,	123123	000000	122130	111111	000000	119119	000000	000000	088088	170176	000000	000000	000000	137137	168178
MO124105 ,	123125	164168	124128	000000	199203	000000	161163	126126	088104	176176	109113	183187	230238	137151	168178
MO124106 ,	000000	164168	124128	113115	197199	113121	161163	126126	000000	170176	109113	183187	000000	137151	178182
MO124126 ,	125125	000000	000000	111113	199199	115119	157161	126182	000000	172174	000000	000000	000000	000000	168170
MO124155 ,	123125	164168	124128	000000	197199	113121	161163	126126	088104	174176	109113	183187	230238	137149	168178
MO124195 ,	125141	170172	122136	111113	199203	115119	157163	126202	088104	172176	101115	191191	230232	137137	168174
MO124203 ,	123141	164164	122136	105111	199203	115119	157161	126194	104104	172172	000000	191201	228230	133137	168168
MO124212 ,	123125	164172	122136	111113	199199	115119	157161	126202	104106	172174	115115	187191	232238	137151	168188
MO124248 ,	123129	164168	124128	113115	197199	113121	161163	126126	088104	176176	109113	183187	230238	137149	168178
MO124257 ,	000000	168170	122130	111113	199203	119123	161163	126214	088106	000000	101109	183191	232236	137147	168178
MO124303 ,	000000	000000	130136	113115	199203	117119	157161	126126	098104	000000	111115	183189	228234	137137	166174
MO124371 ,	123123	000000	128136	113113	000000	119121	161163	126126	104106	000000	000000	000000	000000	147151	000000
MO125108 ,	125125	162168	126126	113113	199199	119119	157163	126126	098098	174176	101113	189191	230236	135137	166178
MO125143 ,	000000	168170	128136	111113	199201	115121	157163	126202	000000	000000	101115	191191	230232	000000	166174
MO125153 ,	123123	168168	126128	113115	193199	119121	157157	126182	084098	174176	101115	187191	230238	135135	168178
MO125183 ,	127137	166166	126126	105113	195197	115121	157157	198198	090104	170176	111111	187201	234238	137147	168174
MO125249 ,	123149	164168	128128	111111	197199	119119	157161	000000	086098	174176	000000	187195	228230	137147	000000
MO110018 ,	123145	168168	128128	113113	199199	119121	161161	202202	104106	174174	000000	187191	230230	000000	168188
MO110026 ,	123139	168170	124130	111113	197201	109119	157161	182202	104106	172176	109121	183201	236238	137151	182188
MO110075 ,	123123	168170	124128	113113	201201	121121	157161	126126	104106	174174	109109	187187	238238	151151	178188
MO110103 ,	123145	000000	124128	113113	199201	121121	161163	126126	088104	172176	000000	183187	230238	000000	178188
MO110133 ,	000000	168170	124128	113113	201201	119121	163163	126202	088104	172174	000000	187191	230238	000000	188188
MO111050 ,	123125	168172	122128	111113	199201	119121	161163	126202	104106	172174	109115	187191	230230	137151	168188
MO111071 ,	123125	168172	122128	113113	199201	115121	161163	202202	104106	172174	109115	187191	232238	137147	168188
MO111089 ,	123141	164170	122136	113113	199199	115121	157161	202202	088106	174176	109115	187191	232238	137147	174188
MO113003 ,	123139	168170	124136	111113	197201	119121	157161	126202	104106	176178	000000	183187	236236	000000	178182
MO114014 ,	123125	170170	122124	111113	199201	115115	157163	202202	088098	170176	000000	187195	228238	000000	166180
MO115007 ,	123127	170174	122132	113115	201203	117119	163165	178202	088088	174174	000000	201201	230236	000000	166182
MO115030 ,	000000	000000	124136	111113	197201	119121	157161	126202	104106	176178	000000	183187	236236	000000	178182
MO1214 ,	137137	166166	126126	105113	197197	115121	157157	198198	090104	170176	111111	187201	234238	137147	168174
MO121290 ,	123141	164170	122130	113117	197201	117119	157157	126198	000000	174176	105109	000000	230236	135141	166168
MO121547 ,	123123	168170	124128	113113	000000	121121	157161	126126	104106	170174	109109	187187	000000	151151	174188
MO124064 ,	123123	164168	122128	113113	199201	119121	161161	202202	088104	174176	109115	187191	230232	147151	166188
MO121325 ,	123139	168170	124124	111113	199199	113121	157163	126182	104104	174176	113121	183187	230238	135151	178182
MO121694 ,	123139	000000	124130	113115	197201	119121	161163	126182	104106	174176	113115	187201	000000	135151	000000
