# Supplementary material for: Trap Array Configuration Influences Estimates and Precision of Black Bear Density and Abundance
Source: PLoS One. 2014 Oct 28;9(10):e111257. doi: 10.1371/journal.pone.0111257 (PMC4211732; doi:10.1371/journal.pone.0111257)
Supplement: Dataset S2 — DNA encounter histories from extensive and intensive design field seasons. (XLSX) [file pone.0111257.s002.xlsx]

## Sheet: EncounterHistories
YEAR	GENOTYPE ID	SEX	ARRAY	SNARE	SESSION	X	Y
2011	MO1001	M	NA	612B	4	525057	4099713
2011	MO1001	M	NA	6B	6	495452	4079268
2011	MO1002	F	NA	380B	1	522836	4102641
2011	MO1002	F	NA	380B	2	522836	4102641
2011	MO1008	F	NA	213B	5	531965	4103877
2011	MO1010	M	NA	57B	6	583560	4087499
2011	MO1014	M	NA	426B	4	576299	4094978
2011	MO1014	M	NA	740B	5	584229	4100823
2011	MO110018	F	NA	279B	1	586995	4098797
2011	MO110018	F	NA	545B	3	586210	4075288
2011	MO110018	F	NA	545B	5	586210	4075288
2011	MO110026	F	NA	612B	1	525057	4099713
2011	MO110075	F	NA	379B	2	525221	4101356
2011	MO110075	F	NA	379B	4	525221	4101356
2011	MO1101	M	NA	662B	1	586884	4088115
2011	MO110103	F	NA	213B	3	531965	4103877
2011	MO110133	M	NA	467B	6	520605	4098446
2011	MO1105	M	NA	83B	5	581802	4090997
2011	MO111050	F	NA	57B	3	583560	4087499
2011	MO111071	F	NA	269B	5	575564	4087721
2011	MO111071	F	NA	269B	6	575564	4087721
2011	MO111071	F	NA	83B	6	581802	4090997
2011	MO111089	F	NA	429B	6	575060	4098118
2011	MO1119	M	NA	783B	4	584344	4068483
2011	MO1119	M	NA	639B	6	573373	4069342
2011	MO1122	F	NA	13B	2	546090	4054928
2011	MO1124	M	NA	380B	3	522836	4102641
2011	MO1124	M	NA	380B	4	522836	4102641
2011	MO1124	M	NA	13B	5	546090	4054928
2011	MO113003	M	NA	331B	1	486854	4044048
2011	MO114014	M	NA	305B	1	436575	4056801
2011	MO115007	M	NA	345B	1	486843	4074413
2011	MO115030	M	NA	6B	3	495452	4079268
2011	MO1204	F	NA	612B	1	525057	4099713
2011	MO1204	F	NA	616B	2	522547	4099443
2011	MO1204	F	NA	612B	2	525057	4099713
2011	MO1204	F	NA	616B	3	522547	4099443
2011	MO1204	F	NA	616B	4	522547	4099443
2011	MO1210	M	NA	101B	1	552088	4058843
2011	MO1210	M	NA	87B	3	539811	4046593
2011	MO1214	M	NA	63B	2	589204	4085858
2011	MO1214	M	NA	650B	2	591984	4084295
2012	MO120042	M	A	43A	3	503327	4083398
2012	MO120056	M	A	43A	5	503327	4083398
2012	MO1208	F	A	34A	2	503885	4083828
2012	MO1208	F	A	51A	2	503005	4080770
2012	MO1208	F	A	51A	6	503005	4080770
2012	MO121282	F	A	23A	5	501076	4086495
2012	MO1002	F	B	32B	1	521300	4101794
2012	MO1005	M	B	23B	1	521184	4104067
2012	MO1005	M	B	26B	1	526977	4104194
2012	MO1005	M	B	23B	2	521184	4104067
2012	MO1005	M	B	17B	4	527029	4105240
2012	MO1005	M	B	14B	6	520883	4104386
2012	MO1007	F	B	64B	2	515697	4095222
2012	MO1008	F	B	26B	4	526977	4104194
2012	MO1011	F	B	47B	3	516680	4098599
2012	MO1016	F	B	59B	1	521477	4097676
2012	MO1016	F	B	40B	1	520513	4099786
2012	MO1016	F	B	41B	1	521434	4099735
2012	MO1016	F	B	32B	2	521300	4101794
2012	MO1016	F	B	32B	3	521300	4101794
2012	MO1016	F	B	32B	4	521300	4101794
2012	MO1016	F	B	40B	4	520513	4099786
2012	MO1016	F	B	59B	5	521477	4097676
2012	MO1016	F	B	42B	6	523818	4100169
2012	MO110026	F	B	42B	2	523818	4100169
2012	MO110026	F	B	42B	4	523818	4100169
2012	MO110075	F	B	43B	1	524678	4100912
2012	MO110075	F	B	18B	1	528927	4106059
2012	MO110075	F	B	9B	1	527705	4106460
2012	MO110075	F	B	43B	2	524678	4100912
2012	MO110075	F	B	9B	3	527705	4106460
2012	MO110075	F	B	17B	4	527029	4105240
2012	MO110075	F	B	18B	5	528927	4106059
2012	MO110075	F	B	18B	6	528927	4106059
2012	MO110075	F	B	26B	6	526977	4104194
2012	MO1202	M	B	33B	1	522799	4102605
2012	MO1202	M	B	24B	2	523044	4102925
2012	MO1202	M	B	32B	3	521300	4101794
2012	MO1202	M	B	32B	4	521300	4101794
2012	MO1203	M	B	42B	1	523818	4100169
2012	MO1203	M	B	43B	1	524678	4100912
2012	MO1203	M	B	62B	4	526236	4096717
2012	MO1204	F	B	59B	1	521477	4097676
2012	MO1204	F	B	51B	1	522593	4099488
2012	MO1204	F	B	69B	1	523777	4096417
2012	MO1204	F	B	42B	2	523818	4100169
2012	MO1204	F	B	41B	3	521434	4099735
2012	MO1204	F	B	59B	3	521477	4097676
2012	MO1204	F	B	42B	4	523818	4100169
2012	MO1204	F	B	41B	5	521434	4099735
2012	MO1204	F	B	42B	5	523818	4100169
2012	MO121058	F	B	14B	2	520883	4104386
2012	MO121058	F	B	22B	2	520020	4103194
2012	MO121058	F	B	12B	3	518711	4105025
2012	MO121058	F	B	30B	3	518405	4101508
2012	MO121058	F	B	30B	4	518405	4101508
2012	MO121058	F	B	21B	5	519105	4103381
2012	MO1211	M	B	43B	1	524678	4100912
2012	MO121124	M	B	43B	1	524678	4100912
2012	MO121124	M	B	35B	1	525850	4102626
2012	MO121124	M	B	34B	2	525227	4101401
2012	MO121124	M	B	35B	2	525850	4102626
2012	MO121124	M	B	34B	4	525227	4101401
2012	MO121174	F	B	23B	1	521184	4104067
2012	MO121174	F	B	14B	3	520883	4104386
2012	MO121174	F	B	14B	5	520883	4104386
2012	MO121174	F	B	23B	5	521184	4104067
2012	MO121174	F	B	23B	6	521184	4104067
2012	MO121194	F	B	32B	1	521300	4101794
2012	MO1212	F	B	69B	2	523777	4096417
2012	MO1212	F	B	60B	2	523438	4096632
2012	MO1212	F	B	69B	3	523777	4096417
2012	MO1212	F	B	42B	4	523818	4100169
2012	MO1212	F	B	69B	4	523777	4096417
2012	MO1212	F	B	70B	4	524496	4095866
2012	MO1212	F	B	70B	6	524496	4095866
2012	MO121200	F	B	33B	1	522799	4102605
2012	MO121205	F	B	47B	1	516680	4098599
2012	MO121205	F	B	63B	1	527240	4097495
2012	MO121206	F	B	47B	1	516680	4098599
2012	MO121208	F	B	46B	1	515968	4098302
2012	MO121231	M	B	35B	1	525850	4102626
2012	MO121282	F	B	7B	2	524100	4106747
2012	MO121282	F	B	42B	3	523818	4100169
2012	MO121282	F	B	75B	5	517757	4094603
2012	MO121282	F	B	77B	5	520897	4093844
2012	MO121282	F	B	23B	6	521184	4104067
2012	MO121287	F	B	23B	2	521184	4104067
2012	MO121290	F	B	23B	2	521184	4104067
2012	MO121292	F	B	14B	2	520883	4104386
2012	MO121305	F	B	14B	2	520883	4104386
2012	MO121325	F	B	24B	2	523044	4102925
2012	MO121325	F	B	24B	5	523044	4102925
2012	MO121343	F	B	13B	2	520080	4104571
2012	MO121343	F	B	21B	2	519105	4103381
2012	MO121343	F	B	22B	5	520020	4103194
2012	MO121343	F	B	14B	6	520883	4104386
2012	MO121355	F	B	26B	2	526977	4104194
2012	MO121360	M	B	35B	2	525850	4102626
2012	MO121362	F	B	35B	1	525850	4102626
2012	MO121362	F	B	35B	2	525850	4102626
2012	MO121365	F	B	35B	2	525850	4102626
2012	MO121379	F	B	59B	3	521477	4097676
2012	MO121395	F	B	45B	3	527961	4101013
2012	MO121404	F	B	42B	3	523818	4100169
2012	MO121406	F	B	51B	3	522593	4099488
2012	MO121437	M	B	14B	3	520883	4104386
2012	MO121449	F	B	38B	3	516784	4100363
2012	MO121454	F	B	38B	3	516784	4100363
2012	MO121467	F	B	47B	3	516680	4098599
2012	MO121517	F	B	59B	4	521477	4097676
2012	MO121547	F	B	43B	4	524678	4100912
2012	MO121554	M	B	42B	4	523818	4100169
2012	MO121590	F	B	73B	4	515420	4093984
2012	MO121594	F	B	73B	4	515420	4093984
2012	MO121677	F	B	30B	6	518405	4101508
2012	MO121694	F	B	14B	6	520883	4104386
2012	MO1122	F	C	32C	1	551841	4062856
2012	MO1122	F	C	32C	2	551841	4062856
2012	MO1122	F	C	3C	2	548516	4067658
2012	MO1122	F	C	21C	5	548610	4064253
2012	MO1122	F	C	21C	6	548610	4064253
2012	MO1122	F	C	31C	6	551028	4062762
2012	MO1122	F	C	32C	6	551841	4062856
2012	MO1210	M	C	31C	1	551028	4062762
2012	MO1210	M	C	32C	1	551841	4062856
2012	MO123303	F	C	38C	3	548154	4062147
2012	MO123303	F	C	20C	3	547149	4065718
2012	MO123303	F	C	28C	4	545159	4062898
2012	MO123303	F	C	49C	4	550307	4059673
2012	MO123339	M	C	32C	4	551841	4062856
2012	MO123380	F	C	31C	5	551028	4062762
2012	MO123396	M	C	8C	6	558054	4068248
2012	MO123409	M	C	47C	6	547282	4060903
2012	MO1010	M	D	39D	2	577794	4090383
2012	MO1010	M	D	50D	2	581306	4089316
2012	MO1010	M	D	50D	3	581306	4089316
2012	MO1010	M	D	21D	4	577479	4093689
2012	MO1010	M	D	6D	4	582514	4097058
2012	MO1010	M	D	80D	4	585458	4084515
2012	MO1010	M	D	50D	5	581306	4089316
2012	MO1010	M	D	49D	6	579733	4089163
2012	MO1010	M	D	51D	6	583557	4088947
2012	MO1010	M	D	5D	6	581678	4096747
2012	MO1014	M	D	13D	6	579430	4095751
2012	MO1105	M	D	5D	3	581678	4096747
2012	MO111050	F	D	67D	2	580266	4086718
2012	MO111071	F	D	59D	4	581293	4087425
2012	MO111071	F	D	59D	6	581293	4087425
2012	MO111089	F	D	31D	1	580133	4092834
2012	MO111089	F	D	1D	3	574762	4097867
2012	MO111089	F	D	21D	4	577479	4093689
2012	MO111089	F	D	22D	4	580235	4093367
2012	MO111089	F	D	31D	4	580133	4092834
2012	MO111089	F	D	1D	5	574762	4097867
2012	MO111089	F	D	31D	5	580133	4092834
2012	MO111089	F	D	32D	5	580800	4092709
2012	MO111089	F	D	4D	5	578892	4097347
2012	MO111089	F	D	22D	6	580235	4093367
2012	MO1209	M	D	2D	1	576554	4097068
2012	MO1209	M	D	39D	3	577794	4090383
2012	MO1209	M	D	47D	3	576159	4089200
2012	MO1211	M	D	15D	5	582739	4095068
2012	MO1211	M	D	32D	5	580800	4092709
2012	MO1213	M	D	21D	1	577479	4093689
2012	MO1213	M	D	13D	3	579430	4095751
2012	MO1213	M	D	5D	3	581678	4096747
2012	MO1213	M	D	55D	5	574913	4087395
2012	MO1213	M	D	21D	6	577479	4093689
2012	MO1215	M	D	2D	1	576554	4097068
2012	MO1215	M	D	39D	1	577794	4090383
2012	MO1215	M	D	21D	2	577479	4093689
2012	MO1215	M	D	2D	3	576554	4097068
2012	MO1215	M	D	39D	3	577794	4090383
2012	MO1215	M	D	21D	4	577479	4093689
2012	MO1215	M	D	47D	4	576159	4089200
2012	MO124064	F	D	21D	1	577479	4093689
2012	MO124064	F	D	32D	1	580800	4092709
2012	MO124064	F	D	3D	1	577375	4097301
2012	MO124064	F	D	21D	2	577479	4093689
2012	MO124064	F	D	32D	2	580800	4092709
2012	MO124064	F	D	47D	2	576159	4089200
2012	MO124064	F	D	39D	3	577794	4090383
2012	MO124064	F	D	39D	4	577794	4090383
2012	MO124064	F	D	30D	5	577443	4091721
2012	MO124064	F	D	32D	5	580800	4092709
2012	MO124105	M	D	32D	1	580800	4092709
2012	MO124106	M	D	32D	1	580800	4092709
2012	MO124126	M	D	70D	1	585114	4085218
2012	MO124155	F	D	3D	2	577375	4097301
2012	MO124195	F	D	81D	2	587792	4084964
2012	MO124195	F	D	81D	3	587792	4084964
2012	MO124195	F	D	52D	4	584912	4088597
2012	MO124195	F	D	53D	5	585988	4088775
2012	MO124203	F	D	71D	2	585576	4085502
2012	MO124203	F	D	60D	5	583054	4087088
2012	MO124212	F	D	70D	2	585114	4085218
2012	MO124212	F	D	51D	2	583557	4088947
2012	MO124212	F	D	71D	2	585576	4085502
2012	MO124212	F	D	72D	3	588335	4085609
2012	MO124212	F	D	53D	4	585988	4088775
2012	MO124248	F	D	2D	3	576554	4097068
2012	MO124257	M	D	1D	3	574762	4097867
2012	MO124303	F	D	47D	3	576159	4089200
2012	MO124371	M	D	50D	4	581306	4089316
2012	MO1104	M	E	44E	1	647487	4082272
2012	MO1104	M	E	69E	5	643873	4077641
2012	MO1110	M	E	28E	3	635652	4084867
2012	MO1112	F	E	67E	3	640775	4078054
2012	MO1112	F	E	57E	4	639447	4079678
2012	MO1112	F	E	66E	4	639781	4077459
2012	MO1114	F	E	49E	4	640966	4081735
2012	MO1115	F	E	55E	1	635257	4079504
2012	MO1116	F	E	49E	6	640966	4081735
2012	MO125108	M	E	46E	3	636721	4080582
2012	MO125143	F	E	76E	4	641358	4076931
2012	MO125153	F	E	67E	3	640775	4078054
2012	MO125153	F	E	57E	4	639447	4079678
2012	MO125153	F	E	66E	5	639781	4077459
2012	MO125153	F	E	69E	5	643873	4077641
2012	MO125153	F	E	76E	5	641358	4076931
2012	MO125183	M	E	56E	3	637653	4080008
2012	MO125183	M	E	53E	4	646797	4081494
2012	MO125249	M	E	49E	6	640966	4081735
